# Supplementary material for: Deep Learning-Derived Pathomic Features Predict NCIT Efficacy in Resectable Locally Advanced ESCC: Clinical Utility and Mechanistic Insights
Source: Curr Oncol. 2026 Feb 26;33(3):136. doi: 10.3390/curroncol33030136 (PMC13025008; doi:10.3390/curroncol33030136)
Supplement: Supplementary file 1 [file curroncol-33-00136-s001.zip]

Archive with 1 entries (1 files):
- curroncol-4044787-supplementary.pdf
